# Supplementary material for: Large-Scale Monitoring and Risk Assessment of Metal Contamination from Urban Areas in the Amazon River Basin
Source: Arch Environ Contam Toxicol. 2026 Jul 2;91(1):8. doi: 10.1007/s00244-026-01206-4 (PMC13328216; doi:10.1007/s00244-026-01206-4)
Supplement: Supplementary file 1 — Supplementary Material 1 [file 244_2026_1206_MOESM1_ESM.xlsx]

## Sheet: Sumary
SupplementaryMaterial
Large-scale monitoring and risk assessment of metal contamination from urban areas in the Amazon River basin
Table S1. Description of the sampling sites.
Table S2. Instrumental parameters conditions used in the ICP-MS (Inductively Coupled Plasma Mass Spectrometry) analysis.
Table S3. Limit of quantification (LOQ) and limit of detection (LOD) for each metal.
Table S4. Recoveries of each metal in samples taken in the Amazon River and tributaries and in urban areas (n=3)
Table S5. List of metals and metalloids assessed in this study with their CAS numbers.
Table S6. Acute toxicity data.
Table S7. Chronic toxicity data.
Table S8. Metal concentrations in the different samples.
Table S9. PAF and msPAF values.
Figure S1. PAF values for acute (a) and chronic (b) exposure to Fe.

## Sheet:  Table S1
Table S1. Description of the sampling sites.
Sample code	Sample group	Sample type	Sampling date	Local sampling time	GPS coordinates	Sampling site description
N1	Negro River	Major tributary	2019-11-16	14.30h	S 02.58840, W 060.89043	Anavilhanas National Park, lake Apacuzao
N2	Negro River	Major tributary	2019-11-16	16.50h	S 02.70796, W 060.74855	Anavilhanas National Park, lake do Prato
N3	Negro River	Major tributary	2019-11-17	15.15h	S 03.07810, W 060.24664	Paricatuba, Chicao beach
N4	Negro River	Major tributary	2019-11-21	11.30h	S 3.1510194, W 60.01975	Dilution area of Igarapé Educandos and Sao Raimundo
N5	Negro River	Major tributary	2019-11-23	12.45h	S 3.1204667, W 59.89162	Econtro das aguas, Manaus
MS1	Manaus	Urban stream	2019-11-19	17.10h	S 03.05662, W 59.95645	Igarapé do Mindu
MS2	Manaus	Urban stream	2019-11-19	13.30h	S 03.08735, W 060.05396	Igarapé do Sao Pedro
MS3	Manaus	Urban stream	2019-11-19	16.24h	S 03.10489, W 060.02815	Bridge of Parque dos billares
MS4	Manaus	Urban stream	2019-11-19	10.30h	S 03.11396, W 060.04024	Igarapé do Franco
MS5	Manaus	Urban stream	2019-11-22	10.03h	S 3.1274667, W 60.001117	Igarapé Cachoeira Grande
MS6	Manaus	Urban stream	2019-11-22	9.00h	S 3.1249333, W 59.986567	Igarapé do 40
MS7	Manaus	Urban stream	2019-11-21	12.20h	S 03.12872, W 060.03486	Igarapé Sao Raimundo
MS8	Manaus	Urban stream	2019-11-21	10.39h	S 3.1404639, W 60.0119	Igarapé Educandos
A1	Amazon River I	Amazon River	2019-11-17	11.10h	S 03.31047, W 060.62217	Next to Manacapuru
A2	Amazon River I	Amazon River	2019-11-20	10.30h	S 3.29165, W 60.1981667	Next to Iranduba
A3	Amazon River I	Amazon River	2019-11-23	19.45h	S 3.1590833, W 58.40978	Next to Itacoatiara
A4	Amazon River I	Amazon River	2019-11-24	6.20h	S 2.6207167, W 56.736	Next to Parintins
A5	Amazon River I	Amazon River	2019-11-24	10.35h	S 2.1201722, W 56.114583	Next to Jurutí
A6	Amazon River I	Amazon River	2019-11-24	15.25h	S 1.92405, W 55.52037	Next to Óbidos
TA1	Tapajós River	Major tributary	2019-11-27	17.00h	S 2.4983056, W 54.955953	Next to Alter do Chao (Lago Verde)
TA2	Tapajós River	Major tributary	2019-11-30	18.01h	S 2.4311833, W 54.6601583	Harbour of Santarem
S1	Santarém	Urban stream	2019-11-26	18.30h	S 2.4356167, W 54.7442	Igarapé Irurá (west Santarem)
S2	Santarém	Urban stream	2019-11-26	13.30h	S 2.4199, W 54.7035	Next to Santarem (beach)
S3	Santarém	Urban stream	2019-11-26	15.15h	S 2.4406917, W 54.68563	Igarapé Urumari (east Santarem)
A7	Amazon River II	Amazon River	2019-11-30	23.11h	S 2.0101, W 54.0637083	Next to Monte Alegre
A8	Amazon River II	Amazon River	2019-12-01	4.48h	S 1.80926, W 53.48104	Next to Prainha
A9	Amazon River II	Amazon River	2019-12-01	13.00h	S 1.53280, W 52.57565	Next to Almeirim
A10	Amazon River II	Amazon River	2019-12-03	10.45h	N 0.0222833, W 51.050283	Next to Macapá
A11	Amazon River II	Amazon River	2019-12-05	15.14h	S 0.73351, W 50.78638	Between Macapá and Belém
MA1	Macapá	Urban stream	2019-12-03	7.08h	N 0.0091833, W 51.070461	Igarapé Pedrinhas
MA2	Macapá	Urban stream	2019-12-03	8.14h	N 0.0424167, W 51.048083	Igarapé das Mulheres
MA3	Macapá	Urban stream	2019-12-03	11.45h	N 0.0577167, W 51.042983	Igarapé do Jandiá
TO1	Tocantins River	Major tributary	2019-12-06	6.00h	S 1.7054306, W 49.1890194	Next to Belém, Araguaia-Tocantins River
TO2	Tocantins River	Major tributary	2019-12-07	15.50h	S 1.2899, W 48.492283	Downstream of Belém (next to Magoarí River)
B1	Belém	Urban stream	2019-12-08	18.00h	S 1.4574333, W 48.454233	Igarapé de Tucunduba (upstream)
B2	Belém	Urban stream	2019-12-07	8.49h	S 1.4762333, W 48.454067	Igarapé Tucunduba (downstream)
B3	Belém	Urban stream	2019-12-07	10.48h	S 1.47825, W 48.48673	Dilution area canal do Quintino
B4	Belém	Urban stream	2019-12-07	11.49h	S 1.4623, W 48.5064167	Dilution area canal do Tamandaré
B5	Belém	Urban stream	2019-12-07	13.55h	S 1.4193194, W 48.4939472	Igarapé de Sao Joaquim (downstream)
B6	Belém	Urban stream	2019-12-08	16.14h	S 1.4030667, W 48.469883	Igarapé de Sao Joaquim (upstream)

## Sheet: Table S2 
Table S2. Instrumental parameters conditions used in the ICP-MS (Inductively Coupled Plasma Mass Spectrometry) analysis.
Parameter	Setting
RF Power (W)	1250
Sample flow (L min -1 )	0.35
Replicates 3	3
Plasma flow rate (L min -1 )	12
Integration time (s)	5
Stabilization time (s)	20
Nebulization pressure(psi)	30
Plasma View	Axial
Sample Flush Time (s):	30
Pump Stabilization Time (s):	5
Nebulizer Gas Flow (L/min):	0.7
Auxillary Gas Flow (L/Min):	0.5
Flush Pump Rate (rpm)	50
RF Power (W)	1150
Isotope monitored of internal standard solution	6Li, 45Sc, 72Ge, 89Y, 115In, 159Tb, 209Bi
Isotope monitored of tuning solution	140Ce, 59Co, 7Li, 24Mg, 205Tl, 89Y
Quantifyer isotope monitored	75As, 111Cd, 52Cr, 63Cu, 56Fe, 55Mn, 60Ni, 206Pb, 64Zn
Quanlifyer isotope monitored	114Cd, 53Cr, 65Cu, 57Fe, 58Ni, 207Pb, 66Zn

## Sheet: Table S3
Table S3. Limit of quantification (LOQ) and limit of detection (LOD) for each metal.
	Cr		Mn		Fe		Ni		Cu		Zn		As		Cd		Pb		Hg
	Tot.	Rec.	Tot.	Rec.	Tot.	Rec.	Tot.	Rec.	Tot.	Rec.	Tot.	Rec.	Tot.	Rec.	Tot.	Rec.	Tot.	Rec.	Tot.	Rec.
	[µg/L]	[µg/L]	[µg/L]	[µg/L]	[µg/L]	[µg/L]	[µg/L]	[µg/L]	[µg/L]	[µg/L]	[µg/L]	[µg/L]	[µg/L]	[µg/L]	[µg/L]	[µg/L]	[µg/L]	[µg/L]	[µg/L]	[µg/L]
LOQ	2.24	0.163	1219	0.734	17.24	4.47	0.83	0.82	0.636	0.47	2.09	1.62	1.04	0.489	0.111	0.05	0.148	0.14	-	0.096
LOD	0.998	0.06	0.402	0.176	6.57	1.68	0.247	0.242	0.241	0.155	0.303	0.278	0.358	0.178	0.026	0.011	0.033	0.051	-	0.031

## Sheet: Table S4
Table S4. Recoveries of each metal in samples taken in the Amazon River and tributaries and in urban areas (n=3)
	Amazon and tributaries		Urban areas
	R%	RSD%	R%	RSD%
As	104.015	2.1242	100.632	9.26944
Cd	97.7048	1.03782	96.7389	1.35927
Cr	92.9419	1.18167	91.0595	1.7702
Cu	101.262	3.63093	96.1921	1.20523
Fe	102.254	0.850859	100.642	2.1089
Mn	92.2088	1.18479	91.5939	1.12405
Ni	100.594	5.45915	93.5056	1.62199
Pb	93.0088	0.384044	91.2959	0.788676
Zn	89.4643	1.34997	90.2522	1.33821

## Sheet: Table S5
Table S5. List of metals and metalloids assessed in this study with their CAS number.
Element	Symbol	CAS number	Metallic character	Molegular weight (gr/mol)
Arsenic	As	7440-38-2	Metalloid	74.92
Cadmium	Cd	7440-43-9	Metal	112.40
Chromium	Cr	7440-47-3	Metal	52.00
Copper	Cu	7440-50-8	Metal	63.55
Iron	Fe	7439-89-6	Metal	55.85
Manganese	Mn	7439-96-5	Metal	58.693
Nickel	Ni	7440-02-0	Metal	207.20
Lead	Pb	7439-92-1	Metal	65.37
Zinc	Zn	7440-66-6	Metal	54.93

## Sheet:  Table S6
Table S6. Acute toxicity data.
Metal	Taxonomic group	Specie name	Effect	Exposure duration (days)	LC50/EC50 (µg/L)
Arsenic	Fish	Channa punctata	Mortality	4	69300
Arsenic	Fish	Danio rerio	Mortality	4	920.517
Arsenic	Fish	Fundulus heteroclitus	Mortality	4	30160
Arsenic	Fish	Hybognathus amarus	Mortality	4	1923.48
Arsenic	Fish	Oncorhynchus mykiss	Mortality	4	1460.25
Arsenic	Fish	Pimephales promelas	Mortality	4	243.701
Arsenic	Invertebrate	Daphnia pulex	Mortality	2	1037.93
Arsenic	Invertebrate	Simocephalus serrulatus	Mortality	2	910
Cadmiun	Fish	Acipenser transmontanus	Mortality	4	1037.93
Cadmiun	Fish	Australoheros facetus	Mortality	4	910
Cadmiun	Fish	Candidia barbatus	Mortality	4	1822.05
Cadmiun	Fish	Cirrhinus mrigala	Mortality	4	132
Cadmiun	Fish	Cottus bairdi	Mortality	4	677.385
Cadmiun	Fish	Cottus confusus	Mortality	4	0.9
Cadmiun	Fish	Cyprinus carpio	Mortality	4	1796.27
Cadmiun	Fish	Danio rerio	Mortality	4	630.129
Cadmiun	Fish	Esomus danricus	Mortality	4	99.68
Cadmiun	Fish	Etheostoma fonticola	Mortality	4	210.159
Cadmiun	Fish	Gambusia affinis	Mortality	4	18510
Cadmiun	Fish	Gibelion catla	Mortality	4	241.783
Cadmiun	Fish	Gobiocypris rarus	Mortality	4	133.376
Cadmiun	Fish	Heteropneustes fossilis	Mortality	4	967.699
Cadmiun	Fish	Nothobranchius furzeri	Mortality	4	688.151
Cadmiun	Fish	Notopterus notopterus	Mortality	4	2647.83
Cadmiun	Fish	Oncorhynchus clarkii ssp. lewisi	Mortality	4	930.67
Cadmiun	Fish	Oncorhynchus mykiss	Mortality	4	299.784
Cadmiun	Fish	Onychostoma barbata	Mortality	4	1550
Cadmiun	Fish	Oreochromis mossambicus	Mortality	4	5000
Cadmiun	Fish	Oryzias latipes	Mortality	4	92.4292
Cadmiun	Fish	Poecilia reticulata	Mortality	4	130.192
Cadmiun	Fish	Prosopium williamsoni	Mortality	4	4
Cadmiun	Fish	Rasbora sumatrana	Mortality	4	100
Cadmiun	Fish	Salvelinus confluentus	Mortality	4	185.958
Cadmiun	Fish	Tanichthys albonubes	Mortality	4	422.182
Cadmiun	Invertebrate	Artemia franciscana	Mortality	2	10560
Cadmiun	Invertebrate	Daphnia magna	Mortality	2	5.44
Cadmiun	Invertebrate	Hyalella azteca	Mortality	4	17.9283
Cadmiun	Invertebrate	Hydroides elegans	Behavior	4	47.46
Cadmiun	Invertebrate	Tisbe battagliai	Mortality	2	190
Cadmiun	Invertebrate	Tubifex tubifex	Mortality	2	46150
Chromium	Fish	Australoheros facetus	Mortality	4	20.5
Chromium	Fish	Gambusia affinis	Mortality	4	151.954
Chromium	Fish	Hyphessobrycon eques	Mortality	4	0.171026
Chromium	Fish	Mystus vittatus	Mortality	4	0.18054
Chromium	Fish	Pimephales promelas	Mortality	4	22.4
Chromium	Fish	Poecilia reticulata	Mortality	4	74.9
Chromium	Fish	Poecilia vivipara	Mortality	4	0.158906
Chromium	Invertebrate	Ciona intestinalis	Behavior	3	15.026
Chromium	Invertebrate	Daphnia magna	Behavior	2	0.943539
Chromium	Invertebrate	Gammarus aequicauda	Mortality	2	7.55778
Cooper	Fish	Acipenser brevirostrum	Mortality	4	52.2043
Cooper	Fish	Acipenser oxyrhynchus	Mortality	4	180.54
Cooper	Fish	Acipenser persicus	Mortality	4	500
Cooper	Fish	Acipenser transmontanus	Mortality	4	300.822
Cooper	Fish	Alosa sapidissima	Mortality	4	50
Cooper	Fish	Australoheros facetus	Mortality	4	1400
Cooper	Fish	Barbonymus gonionotus	Mortality	4	381.903
Cooper	Fish	Barilius vagra	Mortality	4	3400
Cooper	Fish	Candidia barbatus	Mortality	4	80
Cooper	Fish	Capoeta fusca	Mortality	4	422.493
Cooper	Fish	Caquetaia kraussii	Mortality	4	317.742
Cooper	Fish	Channa punctata	Mortality	4	132.083
Cooper	Fish	Cirrhinus mrigala	Mortality	4	126
Cooper	Fish	Clarias batrachus	Mortality	4	288.73
Cooper	Fish	Clarias gariepinus	Mortality	4	673.294
Cooper	Fish	Cnesterodon decemmaculatus	Mortality	4	253.311
Cooper	Fish	Colossoma macropomum	Mortality	4	4300
Cooper	Fish	Cottus bairdi	Mortality	4	535.765
Cooper	Fish	Ctenopharyngodon idella	Mortality	4	515.982
Cooper	Fish	Cyprinodon bovinus	Mortality	4	1300
Cooper	Fish	Cyprinodon variegatus	Mortality	4	630
Cooper	Fish	Cyprinus carpio	Mortality	4	964.365
Cooper	Fish	Cyprinus carpio ssp. communis	Mortality	4	292.52
Cooper	Fish	Danio rerio	Mortality	4	549.851
Cooper	Fish	Erimonax monachus	Mortality	4	52.6467
Cooper	Fish	Esomus danricus	Mortality	4	6124.42
Cooper	Fish	Etheostoma fonticola	Mortality	4	14805.4
Cooper	Fish	Gambusia affinis	Mortality	4	172.322
Cooper	Fish	Gasterosteus aculeatus	Mortality	4	270.89
Cooper	Fish	Gibelion catla	Mortality	4	1253.06
Cooper	Fish	Gila elegans	Mortality	4	491.351
Cooper	Fish	Gobiocypris rarus	Mortality	4	120
Cooper	Fish	Heteropneustes fossilis	Mortality	4	953.295
Cooper	Fish	Hybognathus amarus	Mortality	4	250
Cooper	Fish	Hypomesus transpacificus	Mortality	4	250.06
Cooper	Fish	Ictalurus furcatus	Mortality	4	600
Cooper	Fish	Ictalurus punctatus	Mortality	4	1854.58
Cooper	Fish	Jenynsia multidentata	Mortality	4	11129.3
Cooper	Fish	Labeo rohita	Mortality	4	491.351
Cooper	Fish	Lampetra tridentata	Mortality	4	40
Cooper	Fish	Lepomis macrochirus	Mortality	4	953.295
Cooper	Fish	Leporinus obtusidens	Mortality	4	802.895
Cooper	Fish	Mogurnda mogurnda	Mortality	4	216.372
Cooper	Fish	Morone saxatilis x chrysops	Mortality	4	850
Cooper	Fish	Morone sp.	Mortality	4	90
Cooper	Fish	Mystus vittatus	Mortality	4	1044.57
Cooper	Fish	Notropis mekistocholas	Mortality	4	444.027
Cooper	Fish	Odontesthes bonariensis	Mortality	4	393.484
Cooper	Fish	Oncorhynchus clarkii	Mortality	4	531.271
Cooper	Fish	Oncorhynchus clarkii ssp. henshawi	Mortality	4	1217.17
Cooper	Fish	Oncorhynchus mykiss	Mortality	4	5817.07
Cooper	Fish	Oncorhynchus tshawytscha	Mortality	4	525.872
Cooper	Fish	Onychostoma barbata	Mortality	4	325.051
Cooper	Fish	Oreochromis mossambicus	Mortality	4	2554.24
Cooper	Fish	Oreochromis niloticus	Mortality	4	12823.8
Cooper	Fish	Pimephales promelas	Mortality	4	1952.88
Cooper	Fish	Poecilia reticulata	Mortality	4	585.605
Cooper	Fish	Poeciliopsis occidentalis	Mortality	4	279.502
Cooper	Fish	Prochilodus scrofa	Mortality	4	10532.9
Cooper	Fish	Prosopium williamsoni	Mortality	4	6
Cooper	Fish	Puntius parrah	Mortality	4	5716.44
Cooper	Fish	Rasbora sumatrana	Mortality	4	6
Cooper	Fish	Rutilus kutum	Mortality	4	2310
Cooper	Fish	Rutilus rutilus	Mortality	4	590
Cooper	Fish	Salmo trutta	Mortality	4	11958.7
Cooper	Fish	Scaphirhynchus platorynchus	Mortality	4	5374.04
Cooper	Fish	Tanichthys albonubes	Mortality	4	138.091
Cooper	Fish	Tilapia aurea	Mortality	4	206.84
Cooper	Fish	Tilapia guineensis	Mortality	4	335.978
Cooper	Fish	Tilapia sparrmanii	Mortality	4	9100
Cooper	Fish	Xyrauchen texanus	Mortality	4	270
Cooper	Invertebrate	Actinonaias ligamentina	Mortality	2	22.7768
Cooper	Invertebrate	Alasmidonta heterodon	Mortality	2	86
Cooper	Invertebrate	Artemia franciscana	Mortality	2	22.5117
Cooper	Invertebrate	Aulacomya ater	Mortality	4	97
Cooper	Invertebrate	Brachionus calyciflorus	Mortality	2	58
Cooper	Invertebrate	Ceriodaphnia dubia	Mortality	2	19.8265
Cooper	Invertebrate	Chironomus tentans	Mortality	2	14.93
Cooper	Invertebrate	Choromytilus chorus	Mortality	4	321
Cooper	Invertebrate	Daphnia magna	Mortality	2	204.651
Cooper	Invertebrate	Daphnia similis	Mortality	2	23.3666
Cooper	Invertebrate	Echyridella menziesii	Mortality	2	2.69858
Cooper	Invertebrate	Epioblasma capsaeformis	Mortality	4	15.223
Cooper	Invertebrate	Epioblasma rangiana	Mortality	2	8.7
Cooper	Invertebrate	Epioblasma triquetra	Mortality	2	9.54435
Cooper	Invertebrate	Hyalella azteca	Mortality	4	226.267
Cooper	Invertebrate	Hydropsyche angustipennis	Mortality	2	180.665
Cooper	Invertebrate	Hyridella depressa	Mortality	2	119.427
Cooper	Invertebrate	Lampsilis abrupta	Mortality	2	13
Cooper	Invertebrate	Lampsilis fasciola	Mortality	4	23.5885
Cooper	Invertebrate	Lampsilis rafinesqueana	Mortality	4	34
Cooper	Invertebrate	Lampsilis siliquoidea	Mortality	2	26.7185
Cooper	Invertebrate	Leptodea leptodon	Mortality	4	20
Cooper	Invertebrate	Mytilus edulis	Mortality	2	280
Cooper	Invertebrate	Obovaria subrotunda	Mortality	2	11.3
Cooper	Invertebrate	Perumytilus purpuratus	Mortality	2	70
Cooper	Invertebrate	Potamilus ohiensis	Mortality	2	13
Cooper	Invertebrate	Ptychobranchus fasciolaris	Mortality	2	54.4
Cooper	Invertebrate	Semimytilus algosus	Mortality	4	234
Cooper	Invertebrate	Tisbe battagliai	Mortality	2	80
Cooper	Invertebrate	Tubifex tubifex	Mortality	3	110
Cooper	Invertebrate	Unio elongatulus	Mortality	2	86.34
Cooper	Invertebrate	Venustaconcha ellipsiformis	Mortality	2	80
Cooper	Invertebrate	Villosa fabalis	Mortality	2	4.6
Cooper	Invertebrate	Villosa iris	Mortality	4	27
Iron	Fish	Carassius auratus	Mortality	4	130
Iron	Fish	Cyprinus carpio	Mortality	4	90
Iron	Fish	Gambusia affinis	Mortality	4	26076.8
Iron	Fish	Lepomis macrochirus	Mortality	4	20260
Iron	Fish	Oncorhynchus mykiss	Mortality	4	2416.16
Iron	Fish	Oryzias latipes	Mortality	4	18500
Iron	Fish	Pimephales promelas	Mortality	4	28684.9
Iron	Fish	Poecilia reticulata	Mortality	4	90
Iron	Fish	Tanichthys albonubes	Mortality	4	100000
Iron	Fish	Salmo trutta	Mortality	4	36000
Iron	Invertebrate	Asellus aquaticus	Mortality	4	424812
Iron	Invertebrate	Asellus intermedius	Mortality	4	100000
Iron	Invertebrate	Caridina nilotica	Mortality	4	8450
Iron	Invertebrate	Ceriodaphnia dubia	Mortality	2	26087.5
Iron	Invertebrate	Cherax destructor	Mortality	4	60174.7
Iron	Invertebrate	Chironomus javanus	Mortality	4	620
Iron	Invertebrate	Daphnia magna	Mortality	2	18.3085
Iron	Invertebrate	Daphnia pulex	Mortality	2	15250.2
Iron	Invertebrate	Diaptomus forbesi	Mortality	2	86500
Iron	Invertebrate	Girardia tigrina	Mortality	4	100000
Iron	Invertebrate	Lecane quadridentata	Mortality	2	539
Iron	Invertebrate	Leptophlebia marginata	Mortality	4	97539
Iron	Invertebrate	Lirceus fontinalis	Mortality	4	80480
Iron	Invertebrate	Melanoides tuberculata	Mortality	4	8490
Iron	Invertebrate	Nais elinguis	Mortality	4	123
Iron	Invertebrate	Physa gyrina	Mortality	4	12090
Iron	Invertebrate	Stenocypris major	Mortality	4	278.9
Iron	Invertebrate	Tubifex tubifex	Mortality	4	92549
Manganese	Fish	Poecilia reticulata	Mortality	4	34428.2
Manganese	Fish	Rasbora sumatrana	Mortality	4	5710
Manganese	Fish	Tilapia guineensis	Mortality	4	7407.19
Manganese	Fish	Oncorhynchus mykiss	Mortality	4	15190
Manganese	Fish	Salmo trutta	Mortality	4	5800
Manganese	Fish	Pimephales promelas	Mortality	4	28000
Manganese	Invertebrate	Tubifex tubifex	Mortality	4	225000
Manganese	Invertebrate	Velesunio angasi	Mortality	2	28560
Nickel	Fish	Capoeta fusca	Mortalility	4	513.558
Nickel	Fish	Catostomus commersoni	Mortalility	4	17900
Nickel	Fish	Clarias batrachus	Mortalility	4	71500
Nickel	Fish	Danio rerio	Mortalility	4	326.049
Nickel	Fish	Gambusia affinis	Mortalility	4	13590
Nickel	Fish	Oncorhynchus mykiss	Mortalility	4	13728.8
Nickel	Fish	Pimephales promelas	Mortalility	4	1371.81
Nickel	Fish	Poecilia reticulata	Mortalility	4	204000
Nickel	Invertebrate	Tubifex tubifex	Mortalility	4	21610
Lead	Fish	Cirrhinus mrigala	Mortality	4	21849
Lead	Fish	Cyprinus carpio ssp. communis	Mortality	4	24937.3
Lead	Fish	Danio rerio	Mortality	4	52.9
Lead	Fish	Gibelion catla	Mortality	4	547.814
Lead	Fish	Heteropneustes fossilis	Mortality	4	105000
Lead	Fish	Oncorhynchus clarkii ssp. lewisi	Mortality	4	10088.5
Lead	Fish	Oncorhynchus mykiss	Mortality	4	4925.94
Lead	Fish	Oreochromis niloticus	Mortality	4	2730
Lead	Fish	Pimephales promelas	Mortality	4	425.512
Lead	Invertebrate	Tubifex tubifex	Mortality	4	292000
Lead	Invertebrate	Hydroides elegans	Mortality	4	100
Zinc	Fish	Acipenser transmontanus	Mortality	4	302
Zinc	Fish	Australoheros facetus	Mortality	4	4000
Zinc	Fish	Capoeta fusca	Mortality	4	5923.69
Zinc	Fish	Channa punctata	Mortality	4	24500
Zinc	Fish	Clarias gariepinus	Mortality	4	3463.1
Zinc	Fish	Clarias submarginatus	Mortality	4	760
Zinc	Fish	Cnesterodon decemmaculatus	Mortality	4	9647.71
Zinc	Fish	Cottus bairdi	Mortality	4	182.65
Zinc	Fish	Cottus confusus	Mortality	4	300
Zinc	Fish	Ctenopharyngodon idella	Mortality	4	31370
Zinc	Fish	Cyprinus carpio	Mortality	4	255.395
Zinc	Fish	Danio rerio	Mortality	4	513.216
Zinc	Fish	Fundulus heteroclitus	Mortality	4	980
Zinc	Fish	Gambusia affinis	Mortality	4	53280
Zinc	Fish	Gasterosteus aculeatus	Mortality	4	8440.43
Zinc	Fish	Gibelion catla	Mortality	4	3698.32
Zinc	Fish	Gobiocypris rarus	Mortality	4	12740
Zinc	Fish	Labeo rohita	Mortality	4	5667.1
Zinc	Fish	Lepomis macrochirus	Mortality	4	4500
Zinc	Fish	Leporinus obtusidens	Mortality	4	23500
Zinc	Fish	Leuciscus leuciscus	Mortality	4	27885.1
Zinc	Fish	Melanotaenia fluviatilis	Mortality	4	270
Zinc	Fish	Oncorhynchus clarkii	Mortality	4	17703.4
Zinc	Fish	Oncorhynchus clarkii ssp. lewisi	Mortality	4	366.015
Zinc	Fish	Oncorhynchus clarkii ssp. pleuriticus	Mortality	4	290.792
Zinc	Fish	Oncorhynchus clarkii ssp. stomias	Mortality	4	292.346
Zinc	Fish	Oncorhynchus clarkii ssp. virginalis	Mortality	4	437.233
Zinc	Fish	Oncorhynchus mykiss	Mortality	4	262.46
Zinc	Fish	Oreochromis mossambicus	Mortality	4	16500
Zinc	Fish	Oreochromis niloticus	Mortality	4	5900
Zinc	Fish	Perca fluviatilis	Mortality	4	15005.1
Zinc	Fish	Pimephales promelas	Mortality	4	282.74
Zinc	Fish	Platygobio gracilis	Mortality	4	2590
Zinc	Fish	Poecilia reticulata	Mortality	4	283
Zinc	Fish	Prosopium williamsoni	Mortality	4	246.269
Zinc	Fish	Puntius parrah	Mortality	4	4201.55
Zinc	Fish	Rhinichthys cataractae	Mortality	4	1900
Zinc	Fish	Rutilus rutilus	Mortality	4	392.046
Zinc	Fish	Salmo trutta	Mortality	4	458.387
Zinc	Fish	Oreochromis niloticus	Mortality	4	5900
Zinc	Fish	Perca fluviatilis	Mortality	4	102.423
Zinc	Fish	Pimephales promelas	Mortality	4	356.785
Zinc	Fish	Platygobio gracilis	Mortality	4	2590
Zinc	Fish	Poecilia reticulata	Mortality	4	375.204
Zinc	Fish	Prosopium williamsoni	Mortality	4	401.293
Zinc	Fish	Puntius parrah	Mortality	4	612.4
Zinc	Fish	Rhinichthys cataractae	Mortality	4	1900
Zinc	Fish	Rutilus rutilus	Mortality	4	851.164
Zinc	Fish	Salmo trutta	Mortality	4	472.174
Zinc	Invertebrate	Artemia franciscana	Mortality	2	300
Zinc	Invertebrate	Daphnia magna	Mortality	2	2600
Zinc	Invertebrate	Echyridella menziesii	Mortality	2	214000
Zinc	Invertebrate	Hyalella azteca	Mortality	4	287.563
Zinc	Invertebrate	Hydroides elegans	Behavior	4	110
Zinc	Invertebrate	Tubifex tubifex	Mortality	4	7400

## Sheet: Table S7
Table S7. Chronic toxicity data.
Metal	Taxonomic group	Specie name	Effect	Exposure duration (days)	NOEC/EC10 (µg/L)
Arsenic	Fish	Danio rerio	Development	30	10000
Arsenic	Invertebrate	Chironomus dilutus	Growh	10	10
Arsenic	Invertebrate	Corbicula striatella	Growth	10	171.9
Arsenic	Invertebrate	Daphnia magna	Growth	21	5080
Arsenic	Invertebrate	Hyalella azteca	Mortalility	10	8200
Arsenic	Invertebrate	Lumbriculus variegatus	Growth	7	3.2
Arsenic	Invertebrate	Parreysia corrugata	Growth	10	171.9
Arsenic	Primary producers	Lemna minor	Growth	14	3750
Arsenic	Primary producers	Rorippa nasturtium-aquaticum	Growth	7	130
Cadmium	Fish	Cottus bairdi	Mortality	21	0.59
Cadmium	Fish	Oncorhynchus mykiss	Growth	62	0.16
Cadmium	Fish	Oreochromis niloticus	Growth	30	50
Cadmium	Fish	Paralichthys olivaceus	Growth	80	13.86
Cadmium	Fish	Prosopium williamsoni	Growth	90	0.92
Cadmium	Fish	Synechogobius hasta	Mortality	30	79
Cadmium	Invertebrate	Brachionus calyciflorus	Growth	15	62.9961
Cadmium	Invertebrate	Ceriodaphnia dubia	Reproduction	8	2.94477
Cadmium	Invertebrate	Corbicula striatella	Growth	10	230
Cadmium	Invertebrate	Daphnia magna	Feeding behavior	7	0.2
Cadmium	Invertebrate	Daphnia pulex	Mortality	10	0.45
Cadmium	Invertebrate	Gammarus fossarum	Reproduction	21	0.3
Cadmium	Invertebrate	Hyalella azteca	Mortality	28	0.632456
Cadmium	Invertebrate	Parreysia cylindrica	Growth	10	230
Cadmium	Invertebrate	Potamopyrgus antipodarum	Reproduction	28	1
Cadmium	Primary producers	Lemna minor	Growth	7	323
Cadmium	Primary producers	Typha latifolia	Growth	10	7500
Chromium	Fish	Oreochromis niloticus	Growth	30	50
Chromium	Fish	Channa punctata	Growth	60	710
Chromium	Fish	Wallago attu	Mortality	35	500
Chromium	Fish	Gasterosteus aculeatus	Growth	35	19000
Chromium	Fish	Pimephales promelas	Growth	32	1280
Chromium	Invertebrate	Ceriodaphnia dubia	Reproduction	7	15
Chromium	Invertebrate	Daphnia magna	Growth	21	12.5
Chromium	Primary producers	Lemna minor	Growth	7	2300
Cooper	Fish	Acanthopagrus schlegelii ssp. schlegelii	Growth	28	525.2
Cooper	Fish	Acipenser transmontanus	Growth	53	0.95
Cooper	Fish	Cirrhinus mrigala	Mortality	60	100
Cooper	Fish	Cottus bairdi	Mortality	21	2.9
Cooper	Fish	Epinephelus coioides	Growth	25	20
Cooper	Fish	Erimonax monachus	Mortality	30	20
Cooper	Fish	Etheostoma fonticola	Mortality	30	6.5
Cooper	Fish	Oncorhynchus mykiss	Growth	65	8
Cooper	Fish	Pelteobagrus fulvidraco	Growth	42	71
Cooper	Fish	Pimephales promelas	Mortality	30	10
Cooper	Fish	Salmo trutta	Growth	67	5.8
Cooper	Fish	Salvelinus confluentus	Growth	30	100
Cooper	Fish	Synechogobius hasta	Growth	30	57
Cooper	Invertebrate	Aporrectodea caliginosa	Mortality	14	7732.73
Cooper	Invertebrate	Brachionus calyciflorus	Growh	15	150
Cooper	Invertebrate	Brachionus patulus	Growh	24	20
Cooper	Invertebrate	Calamoceras marsupus	Growh	35	70
Cooper	Invertebrate	Cambarus bartonii	Mortality	21	20
Cooper	Invertebrate	Ceriodaphnia dubia	reproduction	7	15.7466
Cooper	Invertebrate	Chironomus ramosus	Growh	21	5.6
Cooper	Invertebrate	Chironomus tentans	Growh	10	250
Cooper	Invertebrate	Corbicula striatella	Growh	10	130
Cooper	Invertebrate	Daphnia galeata	Reproduction	70	10
Cooper	Invertebrate	Daphnia longispina	Reproduction	21	41.8359
Cooper	Invertebrate	Daphnia magna	Reproduction	40	1
Cooper	Invertebrate	Daphnia pulex	Mortality	8	6.25
Cooper	Invertebrate	Dendrobaena octaedra	Mortality	14	3000
Cooper	Invertebrate	Echinoparyphium recurvatum	Mortality	30	10
Cooper	Invertebrate	Epioblasma capsaeformis	Growth	28	3.1
Cooper	Invertebrate	Fluminicola sp.	Mortality	28	6.6
Cooper	Invertebrate	Fontigens aldrichi	Mortality	28	6.6
Cooper	Invertebrate	Gammarus fossarum	Feeding behavior	24	40
Cooper	Invertebrate	Haliotis discus ssp. hannai	Growth	56	98
Cooper	Invertebrate	Hyalella azteca	Growth	7	25
Cooper	Invertebrate	Lampsilis siliquoidea	Growth	28	6.6
Cooper	Invertebrate	Lymnaea stagnalis	Growth	21	2.3
Cooper	Invertebrate	Lymnaea peregra	Mortality	30	10
Cooper	Invertebrate	Parreysia corrugata	Growth	10	130
Cooper	Invertebrate	Physa fontinalis	Mortality	30	10
Cooper	Invertebrate	Pomacea canaliculata	Feeding behavior	36	67.5
Cooper	Invertebrate	Pomacea paludosa	Growth	60	8.84
Cooper	Invertebrate	Pyrgulopsis idahoensis	Mortality	28	9.36637
Cooper	Invertebrate	Radix luteola	Feeding behavior	21	10
Cooper	Invertebrate	Sinopotamon honanense	Growth	15	14300
Cooper	Invertebrate	Taylorconcha serpenticola	Mortality	28	6
Cooper	Invertebrate	Villosa iris	Growth	28	13.4664
Cooper	Primary producers	Azolla caroliniana	Growth	14	12606.3
Cooper	Primary producers	Lemna gibba	Growth	8	640
Cooper	Primary producers	Raphidocelis subcapitata	Growth	3	248.57
Iron	Fish	Pimephales promelas	Mortality	21	320
Iron	Fish	Salmo truta	Mortality	30	53
Iron	Invertebrate	Daphnia pulex	Growth	21	700
Iron	Invertebrate	Margaritifera margaritifera	Mortality	7	2000
Iron	Primary producers	Lemna minor	Growth	4	3700
Iron	Primary producers	Chlorella pyrenoidosa	Growth	4	2400
Iron	Primary producers	Eichhornia crassipes	Growth	64	2900
Iron	Primary producers	Phragmites australis	Growth	64	2000
Manganese	Fish	Oncorhynchus mykiss	Mortality	30	150
Manganese	Fish	Pimephales promela	Mortality	30	1700
Manganese	Fish	Salmo trutta	Growth	30	800
Manganese	Fish	Tilapia guineensis	Growth	30	2300
Manganese	invertebrate	Daphnia magna	Growth	21	360
Manganese	invertebrate	Daphnia similis	Reproduction	21	250
Manganese	invertebrate	Tympanotonus fuscatus	Growth	28	8400
Manganese	Primary Producers	Eichhornia crassipes	Growth	21	280
Nickel	Fish	Catostomus commersoni	Growth	22	250
Nickel	Fish	Oncorhynchus mykiss	Mortality	44	466
Nickel	Fish	Pimephales promelas	Mortality	21	90
Nickel	Invertebrate	Ceriodaphnia dubia	Reproduction	8	3.56762
Nickel	Invertebrate	Chironomus dilutus	Growth	10	189.737
Nickel	Invertebrate	Daphnia magna	Reproduction	21	28.6061
Nickel	Invertebrate	Hyalella azteca	Mortality	14	29
Nickel	Primar producers	Lemna minor	Growth	7	370
Lead	Fish	Acipenser transmontanus	Mortality	53	12
Lead	Fish	Danio rerio	Growth	90	10
Lead	Fish	Oncorhynchus mykiss	Mortality	69	24
Lead	Fish	Pimephales promelas	Mortality	30	71.8527
Lead	Invertebrates	Baetis tricaudatus	Mortality	10	222
Lead	Invertebrates	Ceriodaphnia dubia	Mortality	7	9
Lead	Invertebrates	Corbicula striatella	Growth	10	2400
Lead	Invertebrates	Daphnia magna	Growth	21	500
Lead	Invertebrates	Daphnia similis	Reproduction	21	625
Lead	Invertebrates	Dilocarcinus pagei	Growth	7	2700
Lead	Invertebrates	Hyalella azteca	Mortality	28	6.3
Lead	Invertebrates	Lymnaea stagnalis	Growth	14	10
Lead	Invertebrates	Parreysia corrugata	Growth	10	2400
Lead	Primary producers	Typha latifolia	Growth	10	7500
Zinc	Fish	Acipenser transmontanus	Growth	53	179.89
Zinc	Fish	Cottus bairdi	Growth	28	37
Zinc	Fish	Oncorhynchus mykiss	Mortality	69	110
Zinc	Fish	Prosopium williamsoni	Growth	90	380
Zinc	Invertebrate	Bryocamptus zschokkei	Mortality	21	300
Zinc	Invertebrate	Ceriodaphnia dubia	Reproduction	7	13
Zinc	Invertebrate	Corbicula striatella	Growth	10	5100
Zinc	Invertebrate	Daphnia magna	Feeding behavior	14	100
Zinc	Invertebrate	Haliotis discus ssp. hannai	Growth	56	287.6
Zinc	Invertebrate	Hydropsyche betteni	Growth	48	5400
Zinc	Invertebrate	Parreysia corrugata	Growth	10	5100
Zinc	Invertebrate	Procambarus clarkii	Reproduction	21	1000
Zinc	Primary producers	Cylindrospermum sp.	Growth	8	20
Zinc	Primary producers	Lemna minor	Growth	7	900
Zinc	Primary producers	Myriophyllum sibiricum	Growth	14	7900
Zinc	Primary producers	Raphidocelis subcapitata	Growth	3	20
Zinc	Primary producers	Eichhornia crassipes	Growth	21	280

## Sheet: Table S8
Table S8. Metal concentrations in the different samples (µg/L). “Lower than” values indicate that the metal was detected below the LOQ or LOD. *: not quantified.
	Negro River					Manaus								Amazon River I						Tapajós River		Santarém			Amazon River II					Macapá			Tocantins River		Belém
Metal	N1	N2	N3	N4	N5	MS1	MS2	MS3	MS4	MS5	MS6	MS7	MS8	A1	A2	A3	A4	A5	A6	TA1	TA2	S1	S2	S3	A7	A8	A9	A10	A11	MA1	MA2	MA3	TO1	TO2	B1	B2	B3	B4	B5	B6
As Total	<1.04	<1.04	<1.04	<0.36	<0.36	<1.04	<1.04	<1.04	<1.04	<0.36	<0.36	<0.36	<1.04	1.76623	1.49748	1.48927	1.53553	1.42333	1.22538	<0.36	1.46953	<0.36	<1.04	<1.04	1.16002	1.12446	1.10802	<1.04	<1.04	2.07234	2.59284	*	<1.04	<1.04	<1.04	<1.04	<1.04	<1.04	<1.04	<1.04
As Recoverable	<0.49	<0.49	<0.18	<0.18	<0.18	0.69	<0.18	0.65959	<0.49	<0.18	<0.18	<0.49	<0.18	0.968085	1.17984	1.03765	0.53134	0.81908	<0.49	<0.18	1.10085	<0.18	0.538495	<0.49	0.81655	0.81314	0.731715	0.869725	<0.49	2.03	2.47764	1.58881	0.55022	<0.49	0.53153	<0.49	0.56903	0.54524	<0.49	<0.49
Cd Total	<0.11	<0.03	<0.03	<0.03	<0.03	0.37	<0.11	0.27	<0.03	<0.11	<0.03	<0.03	<0.03	<0.11	<0.11	<0.03	<0.11	<0.03	<0.03	<0.03	<0.11	<0.03	<0.11	<0.11	<0.11	<0.11	<0.11	<0.03	<0.11	<0.03	<0.11	*	<0.11	<0.11	<0.11	<0.03	<0.11	<0.11	<0.11	<0.03
Cd Recoverable	<0.01	<0.01	<0.01	<0.01	<0.01	0.36	<0.05	0.26	<0.01	<0.05	<0.01	<0.01	<0.01	0.06228	0.054	<0.01	<0.01	<0.01	<0.01	<0.01	<0.05	<0.01	<0.05	<0.05	<0.05	<0.05	<0.05	<0.01	<0.05	<0.01	<0.05	<0.05	<0.05	<0.05	<0.05	<0.01	<0.05	<0.05	<0.05	<0.01
Cr Total	<1.00	<1.00	<2.24	<1.00	<1.00	6.46191	<1.00	4.17379	<2.24	<1.00	<2.24	<1.00	<2.24	3.38974	2.37719	<2.24	2.63643	2.97433	2.69699	<1.00	3.99381	<1.00	<2.24	2.56156	2.81644	3.56681	3.29111	2.52254	<2.24	<2.24	<2.24	<2.24	<2.24	3.23057	3.7818	2.44624	<2.24	<1.00	<2.24	<2.24
Cr Recoverable	0.34	0.40	0.836035	0.42082	0.50533	4.33636	0.647085	2.99179	1.0447	0.278105	1.02666	0.371915	0.80839	1.09543	1.18284	0.646885	0.5	0.84	0.53	0.36	1.33	0.37	0.83	0.64	0.840585	1.10175	0.943615	0.927325	0.603615	0.68	0.529825	0.7911	0.972405	1.08013	1.98124	0.725335	0.66159	0.459465	0.75849	0.55092
Cu Total	1.23	0.68	1.57208	1.0607	2.78836	19.1917	2.89794	16.0929	2.53208	1.37949	2.38433	1.43032	2.39554	5.7251	6.05382	4.53774	4.15373	3.58972	3.30739	0.780111	5.24399	0.810111	3.06133	1.2738	3.40793	4.55318	3.2631	3.22818	2.61012	3.16604	0.7166	*	2.00971	2.67243	3.89057	1.92779	5.31183	4.25598	2.68319	1.98749
Cu Recoverable	0.61	<0.47	0.74089	<0.47	1.90114	18.0771	2.67199	14.7976	1.91542	1.07106	1.53482	1.14483	1.74374	4.5572	5.05781	3.58154	2.39581	2.56404	2.11026	<0.47	4.26838	0.48849	2.31733	0.883615	2.3284	3.55426	2.83266	2.64682	1.85086	2.83173	0.55826	1.8761	1.76533	2.17335	3.11586	1.34696	4.69177	3.93781	2.41562	1.70089
Fe Total	344.368	293.61	305.139	315.076	496.323	2599.58	1017.94	2110.5	2011.98	618.538	394.554	902.566	1408.67	3719.12	2601.07	2324.01	2528.68	2463.39	2547.11	100.968	2932.3	1198.92	1690.75	2433.15	2493.73	2876.16	2138.52	1974.13	1217.82	2585.2	1302.75	2265.73	691.925	1339.05	1772.29	1492.01	1096.25	755.609	1136	1024.29
Fe Recoverable	258.168	258.427	285.932	261.277	335.609	2050.02	827.9	1676.16	1744.68	519.14	319.608	779.566	1353.67	2003.6	1887.57	1221.3	835.445	1160.02	957.024	82.1278	1721.51	1203.47	889.834	2078.47	1020.55	1636.35	1316.05	1223.86	732.439	2448.35	1322.11	1771.66	599.143	930.118	1252.27	1097.21	995.7	658.331	1029.12	931.872
Mn Total	8.13	8.65427	8.04133	7.69489	11.3109	36.7569	19.5975	25.32	22.8909	10.9592	10.0085	16.4874	26.7338	90.3478	66.7063	41.9548	35.3241	36.0378	35.2189	14.8895	57.6726	19.0354	30.833	25.2794	31.6706	51.9892	32.7655	31.1115	17.9357	165.23	255.95	108.4	12.4383	18.5762	36.5487	26.7045	62.1964	38.9451	30.7597	31.181
Mn Recoverable	8.10	8.21	7.2138	7.6522	10.0898	36.328	17.5	23.2407	22.2225	10.9547	9.78381	15.8729	25.6648	81.9281	62.2221	36.5449	24.6359	30.1262	26.5374	14.4421	50.1506	18.1579	26.6367	24.5963	24.2074	44.4767	28.2355	29.0786	16.8782	164.314	251.267	107.703	12.0998	16.2534	34.5985	25.1407	60.7115	38.3379	29.9592	28.876
Ni Total	<0.83	3.09697	<0.25	<0.83	<0.83	3.48712	1.06593	2.76631	1.74621	<0.83	2.80994	<0.25	3.38652	3.0078	2.04557	<0.83	<0.83	0.863515	6.11	<0.83	2.97798	<0.83	1.43	<0.83	2.08834	2.47564	2.05842	1.2643	1.18211	3.4959	<0.83	<0.83	<0.83	0.94	1.09452	1	0.933256	<0.83	<0.83	<0.83
Ni Recoverable	<0.24	<0.24	<0.24	<0.24	<0.24	3.25711	<0.82	2.08738	<0.82	<0.82	1.64	<0.82	3.34375	1.4176	1.29231	1.03852	<0.82	<0.82	<0.82	<0.24	1.59612	<0.24	<0.82	<0.82	<0.82	1.06917	1.03591	<0.82	<0.82	2.58711	<0.24	1.92128	<0.82	<0.82	<0.82	<0.82	<0.82	<0.82	<0.82	<0.82
Pb Total	0.66	0.497356	0.705678	0.516733	0.814433	9.93472	0.721067	5.5202	1.34681	0.3722	0.479089	0.548222	0.843733	2.88014	2.99762	2.27133	2.08816	2.16007	1.8601	0.198289	2.9185	0.320056	2.5929	0.968156	1.96573	2.51818	2.32498	2.00791	1.16884	1.18883	0.531611	2.19911	0.962289	2.40894	1.8594	1.4718	1.21909	1.73457	1.19402	0.66
Pb Recoverable	0.39	0.365995	0.574765	0.31705	0.549485	8.87595	0.688285	4.80194	1.04014	0.32832	0.3845	0.476345	0.710045	2.21245	2.58304	1.58312	1.03477	1.51709	1.09288	0.206275	2.19121	0.293085	2.02066	0.614185	1.18189	1.94368	1.70366	1.40827	0.912585	1.05813	0.532375	1.34226	0.86079	2.02912	1.4742	0.976355	1.14104	1.67692	1.02269	0.62
Zn Total	8.3	4.29192	6.48533	4.77337	8.18264	128	19.8602	87.2576	19.6006	7.68982	9.09631	13.4561	18.105	16.7147	13.8933	8.12451	13.5278	7.78904	7.50184	<2.09	18.9566	2.9787	7.92852	6.38187	12.7222	14.008	10.5741	6.65744	4.99026	17.1085	14.067	*	7.70294	13.9862	19.8222	43.8	26.3574	14.9351	14.6759	12.5968
Zn Recoverable	4.69	2.19131	3.86286	2.98822	10.1051	127.865	21.026	75.6166	14.0408	9.75792	9.12641	6.26593	16.2604	9.50623	10.5391	7.27709	8.76135	7.73052	4.81565	<1.62	16.9582	3.01252	7.1556	5.32976	7.03689	9.03421	10.8745	5.20175	5.92267	17.482	8.5558	16.4603	8.67543	12.1498	18.8407	6.96725	25.3188	17.1242	12.9887	11.7774

## Sheet: Table S9
Table S9. PAF and msPAF values.
PAF Acute
Metal	N1	N2	N3	N4	N5	MS1	MS2	MS3	MS4	MS5	MS6	MS7	MS8	A1	A2	A3	A4	A5	A6	TA1	TA2	S1	S2	S3	A7	A8	A9	A10	A11	MA1	MA2	MA3	TO1	TO2	B1	B2	B3	B4	B5	B6
As	7.70199e-07	7.70199e-07	4.63459e-08	4.63459e-08	4.63459e-08	9.56946e-06	4.63459e-08	8.60601e-06	7.70199e-07	4.63459e-08	4.63459e-08	7.70199e-07	4.63459e-08	2.088e-05	3.24819e-05	2.44095e-05	5.13462e-06	1.42599e-05	7.70199e-07	4.63459e-08	2.78557e-05	4.63459e-08	5.30321e-06	7.70199e-07	1.41586e-05	1.40227e-05	1.09789e-05	1.63655e-05	7.70199e-07	0.000134259	0.000155595	nm	5.58586e-06	7.70199e-07	5.13906e-06	7.70199e-07	6.05587e-06	5.46484e-06	7.70199e-07	7.70199e-07
Cd	2.79819e-05	2.79819e-05	2.79819e-05	2.79819e-05	2.79819e-05	0.0065427	0.000361436	0.00467192	2.79819e-05	0.000361436	2.79819e-05	2.79819e-05	2.79819e-05	0.000915375	0.000767386	2.79819e-05	2.79819e-05	2.79819e-05	2.79819e-05	2.79819e-05	0.000361436	2.79819e-05	0.000361436	0.000361436	0.000361436	0.000361436	0.000361436	2.79819e-05	0.000361436	2.79819e-05	0.000361436	nm	0.000361436	0.000361436	0.000361436	2.79819e-05	0.000361436	0.000361436	0.000361436	2.79819e-05
Cr	7.79986e-05	0.000101286	0.000318824	0.000109371	0.000146537	0.003066	0.000215742	0.00190968	0.000444021	5.53102e-05	0.000432793	8.95015e-05	0.000303071	0.000475973	0.000532242	0.000215639	0.000144095	0.0003211	0.000158	8.48605e-05	0.000630172	8.87502e-05	0.000315367	0.000212102	0.000321436	0.000479991	0.000382054	0.000372291	0.000193693	0.000232881	0.000157918	nm	0.000399464	0.000466277	0.00110089	0.000257081	0.000223249	0.000125945	0.000275192	0.000167922
Cu	0.00099699	0.00017752	0.00140111	0.00017752	0.00618475	0.0906109	0.010024	0.0748628	0.00625261	0.00257025	0.00449958	0.0028579	0.0054466	0.0202105	0.0229924	0.0148534	0.0086128	0.00946846	0.00719314	0.00017752	0.0186132	0.000677675	0.00821829	0.0018804	0.00827373	0.0147056	0.0108592	0.00989403	0.00594687	0.0108543	0.000859359	nm	0.00554667	0.00750288	0.0123523	0.00368563	0.020957	0.0167955	0.00871287	0.00524914
Fe	0.113482	0.113551	0.120688	0.11431	0.132627	0.321133	0.214772	0.295703	0.300689	0.169161	0.128903	0.208521	0.269774	0.318194	0.310594	0.257707	0.215724	0.251777	0.230272	0.0526913	0.299021	0.256006	0.22241	0.322906	0.23734	0.29273	0.266441	0.25795	0.202156	0.344283	0.266983	0.302609	0.182456	0.227174	0.260617	0.245447	0.234615	0.191541	0.238268	0.227378
Mn	6.27544e-12	6.80461e-12	3.11331e-12	4.45417e-12	2.30636e-11	2.24751e-08	5.15234e-10	2.33959e-09	1.84965e-09	3.72039e-11	1.92578e-11	3.02003e-10	3.91636e-09	9.49771e-07	2.8251e-07	2.314e-08	3.16955e-09	8.86512e-09	4.65134e-09	1.78871e-10	1.05067e-07	6.2943e-10	4.74127e-09	3.14319e-09	2.89351e-09	5.96944e-08	6.3854e-09	7.41373e-09	4.23019e-10	1.5958e-05	7.51952e-05	3.00212e-06	6.58763e-11	3.44034e-10	1.76805e-08	3.52061e-09	2.52831e-07	2.92318e-08	8.62016e-09	7.15569e-09
Ni	3.49299e-08	3.49299e-08	3.49299e-08	3.49299e-08	3.49299e-08	7.27618e-05	7.98734e-07	2.99396e-05	7.98734e-07	7.98734e-07	1.81631e-05	nm	7.65715e-05	1.33453e-05	1.09462e-05	6.80196e-06	7.98734e-07	7.98734e-07	7.98734e-07	3.49299e-08	1.71567e-05	3.49299e-08	7.98734e-07	7.98734e-07	7.98734e-07	7.25081e-06	6.76425e-06	7.98734e-07	7.98734e-07	4.62023e-05	3.49299e-08	nm	7.98734e-07	7.98734e-07	7.98734e-07	7.98734e-07	7.98734e-07	7.98734e-07	7.98734e-07	7.98734e-07
Pb	0.000437149	0.000401242	0.000714841	0.000332164	0.000675619	0.013975	0.000893998	0.00775347	0.0014701	0.000347871	0.000427902	0.000563847	0.000928826	0.00345894	0.00408789	0.00238697	0.00146115	0.00227469	0.00155818	0.000185809	0.0034228	0.000299201	0.00313242	0.000776526	0.00170747	0.00300125	0.0025922	0.00208993	0.00125858	0.0015001	0.000649235	0.00197809	0.00117343	0.00314683	0.00220181	0.00136403	0.00163886	0.00254666	0.00144103	0.000785676
Zn	0.000137134	1.97455e-05	8.53938e-05	4.4644e-05	0.000783173	0.0561981	0.00338955	0.0278473	0.00154808	0.000726802	0.000629204	0.000271489	0.00207211	0.000687131	0.000856316	0.000381625	0.000575754	0.000436908	0.000146203	1.13431e-06	0.00224932	4.55834e-05	0.000367427	0.000186132	0.000353805	0.000615497	0.000914833	0.000175726	0.000238312	0.00238606	0.000546632	nm	0.000563495	0.00115271	0.00275509	0.000345931	0.00476767	0.00229231	0.00132203	0.00108078
msPAF Acute CA (excluding Fe)	0.00715018	0.00273192	0.00735969	0.00324145	0.0216251	0.189115	0.0385935	0.146377	0.0273326	0.0155463	0.0185363	0.0129766	0.028859	0.0468007	0.0496816	0.033866	0.0254903	0.026642	0.0195388	0.00192624	0.0494659	0.00548678	0.0242109	0.011364	0.0237965	0.0363797	0.0317554	0.0246189	0.0181141	0.049725	0.032739	0.00667299	0.0202585	0.0272792	0.0420086	0.0163268	0.0592165	0.045434	0.0303327	0.0237248
msPAF Acute IA (excluding Fe)	0.00167726	0.000728417	0.00254628	0.000691601	0.00780726	0.161895	0.0148313	0.113498	0.00971883	0.00405796	0.00602796	0.00380851	0.00883348	0.0256619	0.029125	0.01785	0.0108074	0.0125131	0.00907093	0.00047731	0.0251836	0.0011389	0.012363	0.00341451	0.0110079	0.0191141	0.015076	0.0125493	0.00798705	0.0151452	0.00280229	0.00198108	0.00803486	0.0125859	0.0186845	0.0056739	0.0277972	0.0220304	0.0120808	0.00730102
PAF Chronic
Metal	N1	N2	N3	N4	N5	MS1	MS2	MS3	MS4	MS5	MS6	MS7	MS8	A1	A2	A3	A4	A5	A6	TA1	TA2	S1	S2	S3	A7	A8	A9	A10	A11	MA1	MA2	MA3	TO1	TO2	B1	B2	B3	B4	B5	B6
As	0.00713886	0.00713886	0.00262318	0.00262318	0.00262318	0.0173845	0.00262318	0.0167476	0.00713886	0.00262318	0.00262318	0.00713886	0.00262318	0.0228631	0.0266904	0.0241494	0.0139629	0.02	0.00713886	0.00262318	0.0252928	0.00262318	0.0141228	0.00713886	0.0199501	0.0198826	0.0182448	0.0209907	0.00713886	0.04379	0.0460938	nm	0.0143836	0.00713886	0.0139671	0.00713886	0.0147988	0.014273	0.00713886	0.00713886
Cd	0.0110496	0.0110496	0.0110496	0.0110496	0.0110496	0.168027	0.0415625	0.143904	0.0110496	0.0415625	0.0110496	0.0110496	0.0110496	0.0660023	0.0605111	0.0110496	0.0110496	0.0110496	0.0110496	0.0110496	0.0415625	0.0110496	0.0415625	0.0415625	0.0415625	0.0415625	0.0415625	0.0110496	0.0415625	0.0110496	0.0415625	nm	0.0415625	0.0415625	0.0415625	0.0110496	0.0415625	0.0415625	0.0415625	0.0110496
Cr	0.00135543	0.00169871	0.0045201	0.00181492	0.00233338	0.0290046	0.00324644	0.0198516	0.0059725	0.00100569	0.00584561	0.0015267	0.00433075	0.00633042	0.00695014	0.00324512	0.00230002	0.00454733	0.00248881	0.00145802	0.00800028	0.00151562	0.00447869	0.00319978	0.00455135	0.0063751	0.00526442	0.00515103	0.00296168	0.00346442	0.0024877	nm	0.00546534	0.00622229	0.0126819	0.00376761	0.00334226	0.0020491	0.0039913	0.00262187
Cu	0.0278893	0.00911181	0.0346004	0.00911181	0.0865403	0.391436	0.115433	0.35488	0.0871108	0.0505791	0.0713709	0.0540139	0.0801481	0.17348	0.186677	0.145312	0.105508	0.111606	0.0947574	0.00911181	0.165501	0.0217902	0.102605	0.0416282	0.103017	0.144471	0.12101	0.114547	0.0845183	0.120979	0.0253694	nm	0.0810358	0.097178	0.130513	0.0631744	0.177104	0.156009	0.106235	0.0783758
Fe	0.154447	0.15462	0.172685	0.156516	0.203932	0.685173	0.4309	0.631744	0.642623	0.304358	0.194064	0.41386	0.572133	0.679262	0.663654	0.542733	0.433482	0.527928	0.472425	0.0324052	0.639006	0.53851	0.451503	0.688708	0.490961	0.625167	0.564113	0.543336	0.396367	0.729314	0.565423	0.64676	0.341577	0.464216	0.549915	0.511875	0.483847	0.366938	0.493375	0.464758
Mn	0.000525211	0.000543665	0.000388966	0.000453606	0.000911451	0.0142476	0.00327326	0.00597322	0.00544597	0.0011136	0.000844865	0.00263777	0.00730495	0.0546057	0.0358597	0.0144044	0.00672697	0.0100121	0.00780937	0.00213103	0.0251732	0.00354743	0.00786755	0.00670507	0.00649172	0.020481	0.00882665	0.00934858	0.00302317	0.1361	0.214595	0.0801955	0.00141248	0.00278083	0.0130169	0.00700825	0.0344798	0.0157214	0.00990522	0.00922217
Ni	2.40754e-05	2.40754e-05	2.40754e-05	2.40754e-05	2.40754e-05	0.0218815	0.000479757	0.0109414	0.000479757	0.000479757	0.00730205	nm	0.0227467	0.00566315	0.0048005	0.00321004	0.000479757	0.000479757	0.000479757	2.40754e-05	0.00696862	2.40754e-05	0.000479757	0.000479757	0.000479757	0.00338986	0.00319483	0.000479757	0.000479757	0.015416	2.40754e-05	nm	0.000479757	0.000479757	0.000479757	0.000479757	0.000479757	0.000479757	0.000479757	0.000479757
Pb	0.00541959	0.0049917	0.00864719	0.0041606	0.00819925	0.116697	0.0106645	0.0723566	0.0168858	0.00435053	0.00530965	0.00690905	0.0110515	0.0363264	0.0420167	0.0261677	0.0167918	0.0250642	0.0178071	0.00236084	0.0359938	0.0037601	0.0332984	0.00934694	0.0193528	0.0320665	0.0281636	0.0232299	0.0146433	0.0172005	0.00789656	0.0221077	0.0137277	0.0334332	0.0243435	0.0157669	0.0186448	0.0277229	0.0165803	0.00945026
Zn	0.0209342	0.00815475	0.0166539	0.0121536	0.0480242	0.330099	0.0949719	0.244116	0.0660855	0.0463631	0.0433127	0.0290505	0.0756759	0.0451517	0.0500853	0.0341711	0.0415324	0.0364404	0.0215898	0.00197481	0.0786081	0.0122775	0.0335601	0.0242465	0.032962	0.0428642	0.0516662	0.023586	0.0272952	0.080784	0.0405247	nm	0.0411117	0.0575822	0.086331	0.0326105	0.111025	0.0792999	0.0613938	0.05587
msPAF Chronic CA (excluding Fe)	0.0926229	0.0624228	0.0965508	0.064209	0.165145	0.529102	0.228827	0.467754	0.19941	0.142665	0.168555	0.133205	0.228353	0.309816	0.306704	0.245241	0.200013	0.2117	0.183671	0.0662934	0.295406	0.0974575	0.205245	0.144842	0.198218	0.259308	0.232218	0.206046	0.169288	0.345608	0.340305	0.201944	0.170339	0.203131	0.255928	0.165654	0.309574	0.269417	0.218953	0.191449
msPAF Chronic IA (excluding Fe)	0.0723101	0.0419829	0.076305	0.0407303	0.152085	0.724389	0.248178	0.633077	0.186775	0.140508	0.140516	0.108086	0.198898	0.351653	0.355134	0.240302	0.185807	0.203286	0.155013	0.0303773	0.335049	0.055391	0.217923	0.127579	0.210168	0.277802	0.250843	0.194579	0.170407	0.36347	0.33549	0.10053	0.185046	0.224822	0.286552	0.133998	0.347999	0.299215	0.226199	0.164103

[truncated: 2 more sheets: Figure S1 , Enrichment factors]
